# Supplementary material for: Identification of the Microbiota in Coconut Water, Kefir, Coconut Water Kefir and Coconut Water Kefir-Fermented Sourdough Using Culture-Dependent Techniques and Illumina–MiSeq Sequencing
Source: Microorganisms. 2024 Apr 30;12(5):919. doi: 10.3390/microorganisms12050919 (PMC11124093; doi:10.3390/microorganisms12050919)
Supplement: Supplementary file 1 [file microorganisms-12-00919-s001.zip]

Archive with 1 entries (1 files):
- microorganisms-2955548-supplementary.pdf
